# Supplementary material for: Determination of Market, Field Samples, and Dietary Risk Assessment of Chlorfenapyr and Tralopyril in 16 Crops
Source: Foods. 2022 Apr 26;11(9):1246. doi: 10.3390/foods11091246 (PMC9102846; doi:10.3390/foods11091246)
Supplement: Supplementary file 1 [file foods-11-01246-s001.zip]

Archive with 1 entries (1 files):
- foods-1664666-supplementary.pdf
